# Supplementary material for: Microscopic and molecular analysis of Babesia canis in archived and diagnostic specimens reveal the impact of anti-parasitic treatment and postmortem changes on pathogen detection
Source: Parasit Vectors. 2017 Oct 18;10:495. doi: 10.1186/s13071-017-2412-1 (PMC5648450; doi:10.1186/s13071-017-2412-1)
Supplement: Additional file 1: Table S1. — Literature review of Babesia classification into ‘large’ and ‘small’ based on size of merozoites. (XLSX 12 kb) [file 13071_2017_2412_MOESM1_ESM.xlsx]

## Sheet: Sheet1
	Reference	Dimensions of Babesia sp. merozoites (µm)
	Large 'Babesia'
	[1]	2.5-5.0
	[2]	2.5-4.5
	[3]	2.0-7.0
	[4]	3.0-5.0
	[5]	3.0-5.0
	[6]	2.5-5.0
	[7]	2.5-3.0 x 5.0
	[8]	>3.0
	[9]	3.0-7.0
	[10]	2.4 x 5.0
	[11]	5.0 x 2.5-3.0
	[12]	2.5-5.0
	[13]	3.0-5.0
	[14]	2.5-5.0
	Small 'Babesia'
	[1]	1.0-2.5
	[2]	1.0-3.0
	[3]	0.5-3.5
	[4]	1.5-2.5
	[5]	0.5-2.5
	[6]	1.0-2.5
	[7]	1.2-2.0 x 3.0-4.0
	[8]	<2.0
	[9]	1.0-3.0
	[10]	1.0 x 3.2
	[12]	0.4-1.5
	[13]	1.5-2.5
	[14]	2.0-1.5
	References:
	1. Solano-Gallego L, Baneth G. Babesiosis in dogs and cats – Expanding parasitological and clinical spectra. Vet Parasitol. 2011;181:48-60.
	2. Solano-Gallego L, Sainz A, Roura X, Estrada-Pena A, Miro G. A review of canine babesiosis: the European perspective. Parasite Vectors. 2016;9:336.
	3. Kjemtrup AM, Kocan AA, Whitworth L, Meinkoth J, Birkenheuer AJ, Cummings J, et al. There are at least three genetically distinct small piroplasms from dogs. Int J Parasitol. 2000;30:1501-5.
	4. Beck R, Vojta L, Mrljak V, Marinculić A, Beck A, Živičnjak T, et al. Diversity of Babesia and Theileria species in symptomatic and asymptomatic dogs in Croatia. Int J Parasitol. 2009;39:843-8.
	5. Lempereur L, Beck R, Fonseca I, Marques C, Duarte A, Santos M, et al. Guidelines for the Detection of Babesia and Theileria Parasites. Vector Borne Zoonotic Dis. 2017;17(1):doi:10.1089/vbz.2016.1955
	6. Homer MJ, Aguilar-Delfin I, Telford III SR, Krause PJ, Persing DH. Babesiosis. Clin Microbiol Rev. 2000;13(3):451-69.
	7. Camacho Garcia AT. Piroplasma infection in dogs from northern Spain. Vet Parasitol. 2006;138(1-2):97-102.
	8. Bourdoiseau G. Canine babesiosis in France.Vet Parasitol. 2006;138:118-125.
	9. Birkenheuer AJ. Babesiosis. In: Greene CE, editor. Infectious Diseases of the Dog and Cat. 4th Ed. Elsevier Saunders; 2012. p. 771-784.
	10. Schoeman JP. Canine babesiosis. Onderstepoort J Vet Res. 2009;76:59-66.
	11. Irwin PJ, Hutchinson GW. Clinical findings of Babesia infection in dogs. Aust Vet J. 1991;68(6):204-9.
	12. Hunfeld K-P, Hildebrandt A, Gray JS. Babesiosis: Recent insights into an ancient disease. Int J Parasitol. 2008;38:1219-37.
	13. Caccio SM, Antunovic B, Moretti A, Mangili V, Marinculic A, Rafaj Baric R, et al. Molecular characterisation of Babesia canis canis and Babesia canis vogeli from naturally infected European dogs. Vet Parasitol. 2002;106:285-92.
	14. Matijatko V, Torti M, Schetters TP. Canine babesiosis in Europe: how many diseases? Trends Parasitol. 2011;28(3):99-105.
